# Supplementary material for: Sugarcane Rhizosphere Bacteria Community Migration Correlates with Growth Stages and Soil Nutrient
Source: Int J Mol Sci. 2022 Sep 7;23(18):10303. doi: 10.3390/ijms231810303 (PMC9499485; doi:10.3390/ijms231810303)
Supplement: Supplementary file 1 [file ijms-23-10303-s001.zip]

Archive with 1 entries (1 files):
- ijms-1889446-supplementary.pdf
